# Supplementary material for: Critical domains for NACC2-NTRK2 fusion protein activation
Source: PLoS One. 2024 Jun 27;19(6):e0301730. doi: 10.1371/journal.pone.0301730 (PMC11210774; doi:10.1371/journal.pone.0301730)
Supplement: S1 Data — (XLSX) [file pone.0301730.s002.xlsx]

## Sheet: Focus assay Figure 1C
Figure 1C	Focus Assay Data for PLoS One submission entitled "Critical Domains for NACC2-NTRK2 Fusion Protein Activation."
	Authors: Wei Yang, April N. Meyer, Zian Jiang, Xuan Jiang, and Daniel J. Donoghue, University of California San Diego.
	2021-10-08										Averages and Standard Deviations					T-Test
		# of G418 colonies			# of Foci						Construct	Average #Foci/#G418	Standard Deviation	Normalization (%)		Constructs involved	2021-08-21	2021-11-30	2021-12-08	2022-04-21	2022-04-28
	Construct	#1	#2	Average	#1	#2	Average	#Foci/#G418			Mock	0	0	0		NACC2/NTRK2	1.55	1.21	1.625	1.40698	1.50485
	MoCk	0	0	0	0	0	0	0			NTRK2	0	0	0		BCR/R1	1.26	0.76	0.93	1.31111	0.940678
	NTRK2	50x4	47x4	49x4	0	0	0	0			NACC2/NTRK2	1.45937	0.14328	140.275		t-Test: Two-Sample Assuming Equal Variances
	NACC2/NTRK2	59x4	57x4	58x4	93x4	86x4	90x4	1.55			NACC2/NTRK2 K572R (KD)	0	0	0
	BCR/R1	63x4	69x4	66x4	81x4	84x4	83x4	1.26			BCR/R1	1.04036	0.210839	100			Variable 1	Variable 2
																Mean	1.45937	1.04036
	2021-11-30															Variance	0.0256616	0.0555664
		# of G418 colonies			# of Foci											Observations	5	5
	Construct	#1	#2	Average	#1	#2	Average	#Foci/#G418								Pooled Variance	0.040614
	Mock	0	0	0	0	0	0	0								Hypothesized Mean Difference	0
	NTRK2	30x4	28x4	29x4	0	0	0	0								df	8
	NACC2/NTRK2	17x4	16x4	16.5x4	21x4	19x4	20x4	1.21								t Stat	3.28742
	NACC2/NTRK2 K572R (KD)	23x4	25x4	24x4	0	0	0	0								P(T<=t) one-tail	0.00553229
	BCR/R1	17x4	16x4	16.5x4	10x4	15x4	12.5x4	0.76								t Critical one-tail	1.85955
																P(T<=t) two-tail	0.0110646
	2021-12-08															t Critical two-tail	2.306
		# of G418 colonies			# of Foci
	Construct	#1	#2	Average	#1	#2	Average	#Foci/#G418
	Mock	0	0	0	0	0	0	0
	NTRK2	43x4	27x4	35x4	0	0	0	0
	NACC2/NTRK2	25x4	23x4	24x4	36x4	42x4	39x4	1.625
	NACC2/NTRK2 K572R (KD)	25x4	21x4	23x4	0	0	0	0
	BCR/R1	19x4	23x4	21x4	16x4	23x4	19.5x4	0.93
	2022-04-21
		# of G418 colonies			# of Foci
	Construct	#1	#2	Average(x4)	#1	#2	Average(x4)	#Foci/#G418
	Mock	0	0	0	0	0	0	0
	NACC2/NTRK2	46x4	40x4	43	56x4	65x4	60.5	1.40698
	NACC2/NTRK2 K572R (KD)	56x4	46x4		0	0	0	0
	BCR/R1	41x4	49x4	45	60x4	58x4	59	1.31111
	2022-04-28
		# of G418 colonies			# of Foci
	Construct	#1	#2	Average(x4)	#1	#2	Average(x4)	#Foci/#G418
	Mock	17x4	25x4	21	0	0	0	0
	NACC2/NTRK2	52x4	51x4	51.5	77x4	78x4	77.5	1.50485
	BCR/R1	63x4	55x4	59	58x4	53x4	55.5	0.940678

## Sheet: Focus assay Figure 3E
Figure 3E	Focus Assay Data for PLoS One submission entitled "Critical Domains for NACC2-NTRK2 Fusion Protein Activation."
	Authors: Wei Yang, April N. Meyer, Zian Jiang, Xuan Jiang, and Daniel J. Donoghue, University of California San Diego.
	2021-10-08							Averages and Standard Deviations
	Construct	AVG G418 (x4)	AVG foci (x4)	#Foci/#G418				Construct	Average #Foci/#G418	Standard Deviation	Normalization (%)
	MOCK	0	0	0				MOCK	0	0	0
	NACC2:NTRK2 WT	58	90	1.55				NACC2:NTRK2 WT	1.459	0.159625	100
								NACC2 (D31NR45Q):NTRK2	0	0	0
	2021-11-30							NACC2 (Y86A):NTRK2	0	0	0
	Construct	AVG G418 (x4)	AVG foci (x4)	#Foci/#G418				NACC2 BTBdel:NTRK2	0	0	0
	MOCK	0	0	0
	NACC2:NTRK2 WT	16.5	20	1.21
	NACC2 (D31NR45Q):NTRK2	27.5	0	0
	NACC2 BTBdel:NTRK2	20.5	0	0
	2021-12-08
	Construct	AVG G418 (x4)	AVG foci (x4)	#Foci/#G418
	MOCK	0	0	0
	NACC2:NTRK2 WT	24	39	1.625
	NACC2 (D31NR45Q):NTRK2	24.5	0	0
	NACC2 BTBdel:NTRK2	21	0	0
	2022-04-21
	Construct	AVG G418 (x4)	AVG foci (x4)	#Foci/#G418
	MOCK	0	0	0
	NACC2:NTRK2 WT	43	60.5	1.41
	NACC2 (D31NR45Q):NTRK2	41.5	0	0
	NACC2 (Y86A):NTRK2	49.5	0	0
	NACC2 BTBdel:NTRK2	45.5	0	0
	2022-04-28
	Construct	AVG G418 (x4)	AVG foci (x4)	Ratio
	MOCK	0	0	0
	NACC2:NTRK2 WT	51.5	77.5	1.5
	NACC2 (Y86A):NTRK2	62.5	0	0

## Sheet: Focus assay Figure 4F
Figure 4F	Focus Assay Data for PLoS One submission entitled "Critical Domains for NACC2-NTRK2 Fusion Protein Activation."
	Authors: Wei Yang, April N. Meyer, Zian Jiang, Xuan Jiang, and Daniel J. Donoghue, University of California San Diego.
	2021-11-30						Averages and Standard Deviations					T-Test
	Construct	AVG G418 (x4)	AVG foci (x4)	#Foci/#G418			Construct	Average #Foci/#G418	Standard Deviation	Normalization (%)		Constructs involved	2021-11-30	2021-12-08	2022-04-21	2022-04-28	2023-03-16	2023-03-16	2023-03-16
	NACC2:NTRK2	16.5	20	1.21			NACC2:NTRK2	1.42083	0.163475	100		NACC2:NTRK2	1.21	1.625	1.41	1.5	1.53	\	\
							BTB:NTRK2	0.340333	0.0362261	23.9531		BTB:NTRK2	\	\	\	\	0.345238	0.373626	0.302083
	2021-12-08											t-Test: Two-Sample Assuming Equal Variances
	Construct	AVG G418 (x4)	AVG foci (x4)	#Foci/#G418
	NACC2:NTRK2	24	39	1.625									Variable 1	Variable 2
												Mean	1.455	0.340316
	2022-04-21											Variance	0.02465	0.00129777
	Construct	AVG G418 (x4)	AVG foci (x4)	#Foci/#G418								Observations	5	3
	NACC2:NTRK2	43	56	1.41								Pooled Variance	0.0168659
												Hypothesized Mean Difference	0
	2022-04-28											df	6
	Construct	AVG G418 (x4)	AVG foci (x4)	#Foci/#G418								t Stat	11.753
	NACC2:NTRK2	51.5	77.5	1.5								P(T<=t) one-tail	1.14522e-05
												t Critical one-tail	1.94318
	2023-03-16											P(T<=t) two-tail	2.29045e-05
	Construct	AVG G418 (x4)	AVG foci (x4)	#Foci/#G418								t Critical two-tail	2.44691
	NACC2:NTRK2	37.5	57.5	1.53
	BTB:NTRK2	42	14.5	0.345238
	BTB:NTRK2	45.5	17	0.373626
	BTB:NTRK2	48	14.5	0.302083

## Sheet: Focus assay Figure 5D
Figure 5D	Focus Assay Data for PLoS One submission entitled "Critical Domains for NACC2-NTRK2 Fusion Protein Activation."
	Authors: Wei Yang, April N. Meyer, Zian Jiang, Xuan Jiang, and Daniel J. Donoghue, University of California San Diego.
		2021-11-30					Averages and Standard Deviations					T-Test
	Construct	AVG G418 (x4)	AVG foci (x4)	Ratio			Construct	Average #Foci/#G418	Standard Deviation	Normalization (%)		Constructs involved	2021-11-30	2021-12-08	2022-04-21	2022-04-28	2023/3/16 Rep1	2023/3/16 Rep2
	NACC2:NTRK2	16.5	20	1.21			NACC2:NTRK2	1.42083	0.163475	100		NACC2:NTRK2	1.21	1.625	1.41	1.5	1.53	1.25
	NACC2:NTRK2 (ΔTM)	7.5	17.5	2.33			NACC2:NTRK2 (ΔTM)	1.88833	0.318962	132.903		NACC2:NTRK2 (ΔTM)	2.33	1.43	2.1	1.85	1.66	1.96
												t-Test: Two-Sample Assuming Equal Variances
		2021-12-08
	Construct	AVG G418 (x4)	AVG foci (x4)	Ratio									Variable 1	Variable 2
	NACC2:NTRK2	24	39	1.625								Mean	1.42083	1.88833
	NACC2:NTRK2 (ΔTM)	17.5	25	1.43								Variance	0.0267242	0.101737
												Observations	6	6
		2022-04-21										Pooled Variance	0.0642304
	Construct	AVG G418 (x4)	AVG foci (x4)	Ratio								Hypothesized Mean Difference	0
	NACC2:NTRK2	43	56	1.41								df	10
	NACC2:NTRK2 (ΔTM)	35.5	74.5	2.1								t Stat	-3.19501
												P(T<=t) one-tail	0.00478622
		2022-04-28										t Critical one-tail	1.81246
	Construct	AVG G418 (x4)	AVG foci (x4)	Ratio								P(T<=t) two-tail	0.00957245
	NACC2:NTRK2	51.5	77.5	1.5								t Critical two-tail	2.22814
	NACC2:NTRK2 (ΔTM)	50	92.5	1.85
		2023/3/16 Rep1
	Construct	AVG G418 (x4)	AVG foci (x4)	Ratio
	NACC2:NTRK2	37.5	57.5	1.53
	NACC2:NTRK2 (ΔTM)	42.5	70.5	1.66
		2023/3/16 Rep2
	Construct	AVG G418 (x4)	AVG foci (x4)	Ratio
	NACC2:NTRK2	44	55	1.25
	NACC2:NTRK2 (ΔTM)	33.5	65.5	1.96

## Sheet: Blot quantitation Figure 2E
Figure 2E	Immunoblot Data for PLoS One submission entitled "Critical Domains for NACC2-NTRK2 Fusion Protein Activation."
	Authors: Wei Yang, April N. Meyer, Zian Jiang, Xuan Jiang, and Daniel J. Donoghue, University of California San Diego.
fig2D-rep1.tif	imageJ area	imageJ mean	area x mean	col B- avg	upper/lower *100%
								SUMMARY	Rep #1	Rep #2	Rep #3	Avg	SEM
Note: did 3 different sizes of boxes to capture data
Note: also captured background values for each size box								NACC2	3.8109	9.54585	n/a	6.68	2.9
								WT	43.1205	48.6972	40.8973	44.2	2.3
NACC2 upper	1272	74.442	94690.2	44876.2
NACC2 lower	7616	192.658	1.46728e+06	1.17758e+06	3.8109			D31N/R45Q	8.81483	31.4882	13.1902	17.8	6.9
WT upper	1272	153.858	195707	145893
WT lower	2365	183.76	434592	338338	43.1205			Y86A	9.37381	20.2825	7.37194	12.3	4
D31N/R45Q upper	1272	54.238	68990.7	19176.7
D31N/R45Q lower	2365	132.687	313805	217551	8.81483
Y86A upper	1272	59.647	75871	26057				t-Test: Two-Sample Assuming Equal Variances
Y86A lower	2365	158.237	374231	277977	9.37381			WT (variable 1) vs D31N/R45Q
									Variable 1	Variable 2
background1 for NACC2 lower band	7616	33.578	255730					Mean	44.2383	17.8311
background2 for NACC2 lower band	7616	40.212	306255					Variance	16.1467	144.674
background3 for NACC2 lower band	7616	40.328	307138					Observations	3	3
			avg = 289707					Pooled Variance	80.4101
upper background4	1272	38.845	49410.8					Hypothesized Mean Difference	0
upper background5	1272	33.233	42272.4					df	4
upper background6	1272	45.408	57759					t Stat	3.60673
			avg = 49814					P(T<=t) one-tail	0.0113111
lower band background7	2365	40.49	95758.9					t Critical one-tail	2.13185
lower band background8	2365	47.741	112907					P(T<=t) two-tail	0.0226222
lower band background9	2365	33.868	80097.8					t Critical two-tail	2.77645
			avg = 96254
								t-Test: Two-Sample Assuming Equal Variances
								WT(variable 1) vs NACC2
fig2D-rep2.tif									Variable 1	Variable 2
								Mean	44.2383	6.67837
NACC2 upper	1296	123.579	160158	95111.4				Variance	16.1467	16.4448
NACC2 lower	7020	192.331	1.35016e+06	996364	9.54585			Observations	3	2
WT upper	1296	217.197	281487	216440				Pooled Variance	16.2461
WT lower	3264	188.188	614246	444462	48.6972			Hypothesized Mean Difference	0
D31N/R45Q upper	1296	158.539	205467	140420				df	3
D31N/R45Q lower	3264	188.642	615727	445943	31.4882			t Stat	10.208
Y86A upper	1296	124.08	160808	95760.7				P(T<=t) one-tail	0.00100187
Y86A lower	3264	196.666	641918	472134	20.2825			t Critical one-tail	2.35336
								P(T<=t) two-tail	0.00200374
background1 for NACC2 lower band	7020	62.299	437339					t Critical two-tail	3.18245
background2 for NACC2 lower band	7020	44.278	310832
background3 for NACC2 lower band	7020	44.62	313232					t-Test: Two-Sample Assuming Equal Variances
			avg = 353800					WT(variable 1) vs Y86A
upper background4	1296	46.007	59625.1						Variable 1	Variable 2
upper background5	1296	46.394	60126.6					Mean	44.2383	12.3428
upper background6	1296	58.172	75390.9					Variance	16.1467	48.2818
			avg = 65047					Observations	3	3
lower band background7	3264	44.384	144869					Pooled Variance	32.2142
lower band background8	3264	47.937	156466					Hypothesized Mean Difference	0
lower band background9	3264	63.731	208018					df	4
			avg = 169784					t Stat	6.8826
								P(T<=t) one-tail	0.00116771
fig2D-rep3.tif								t Critical one-tail	2.13185
								P(T<=t) two-tail	0.00233542
NACC2 upper	n/a	n/a	n/a					t Critical two-tail	2.77645
NACC2 lower	n/a	n/a	n/a
WT upper	1464	180.478	264220	158778
WT lower	2881	207.728	598464	388235	40.8973
D31N/R45Q upper	1464	103.746	151884	46442.1
D31N/R45Q lower	2881	195.184	562325	352096	13.1902
Y86A upper	1464	80.961	118527	13084.9
Y86A lower	2881	134.58	387725	177496	7.37194
background1 for NACC2 lower band	n/a	n/a	n/a
background2 for NACC2 lower band	n/a	n/a	n/a
background3 for NACC2 lower band	n/a	n/a	n/a
upper background4	1464	79.887	116955
upper background5	1464	71.763	105061
upper background6	1464	64.42	94310.9
			avg = 105442
lower band background7	2881	81.946	236086
lower band background8	2881	75.715	218135
lower band background9	2881	61.252	176467
			avg = 210229

## Sheet: Blot quantitation Figure 3B
Figure 3B	Immunoblot Data for PLoS One submission entitled "Critical Domains for NACC2-NTRK2 Fusion Protein Activation."
	Authors: Wei Yang, April N. Meyer, Zian Jiang, Xuan Jiang, and Daniel J. Donoghue, University of California San Diego.
fig3B-rep1.tif	imageJ mean	col B- avg background	NACC2 band/fusion band *100%
						SUMMARY	Rep #1	Rep #2	Rep #3	Rep #4-WT	Avg	SEM
Note: For each replicate, single size box used for quantitation
Note: Also captured background values for each size box						NACC2 + NACC2-NTRK2-WT	75.0711	79.4742	51.9391	81.03	71.87	0.07
						NACC2 + NACC2-NTRK2-D31N/R45Q	52.531	48.6542	34.4951		45.23	0.05
NACC2 + NACC2-NTRK2-WT (lower NACC2 band)	158.921	98.521
NACC2 + NACC2-NTRK2-WT (upper fusion band)	191.637	131.237	75.0711			NACC2 + NACC2-NTRK2-Y86A	32.8221	6.02998	6.44373		15.1	0.09
NACC2 + NACC2-NTRK2-D31N/R45Q (lower NACC2 band)	123.071	62.671
NACC2 + NACC2-NTRK2-D31N/R45Q (upper fusion band)	179.703	119.303	52.531
NACC2 + NACC2-NTRK2-Y86A (lower NACC2 band)	109.833	49.433					t-Test: Two-Sample Assuming Equal Variances
NACC2 + NACC2-NTRK2--Y86A (upper fusion band)	211.009	150.609	32.8221				NACC2 + NACC2-NTRK2-WT (variable 1) VS NACC2 + NACC2-NTRK2-D31N/R45Q
								Variable 1	Variable 2
background1	59.937						Mean	71.8786	45.2267
background2	60.483						Variance	183.072	90.1335
background3	60.898						Observations	4	3
	avg = 60.40						Pooled Variance	145.896
							Hypothesized Mean Difference	0
fig3B-rep2.tif							df	5
							t Stat	2.88899
NACC2 + NACC2-NTRK2-WT (lower NACC2 band)	187.853	103.713					P(T<=t) one-tail	0.0171135
NACC2 + NACC2-NTRK2-WT (upper fusion band)	214.639	130.499	79.4742				t Critical one-tail	2.01505
NACC2 + NACC2-NTRK2-D31N/R45Q (lower NACC2 band)	137.537	53.397					P(T<=t) two-tail	0.034227
NACC2 + NACC2-NTRK2-D31N/R45Q (upper fusion band)	193.888	109.748	48.6542				t Critical two-tail	2.57058
NACC2 + NACC2-NTRK2-Y86A (lower NACC2 band)	87.708	3.568
NACC2 + NACC2-NTRK2--Y86A (upper fusion band)	143.311	59.171	6.02998				t-Test: Two-Sample Assuming Equal Variances
							NACC2 + NACC2-NTRK2-WT (variable 1) VS NACC2-NTRK2-Y86A
background1	81.762							Variable 1	Variable 2
background2	89.418						Mean	71.8786	15.0986
background3	81.232						Variance	183.072	235.634
	avg = 84.14						Observations	4	3
							Pooled Variance	204.097
fig3B-rep3.tif							Hypothesized Mean Difference	0
							df	5
NACC2 + NACC2-NTRK2-WT (lower NACC2 band)	140.759	70.069					t Stat	5.20378
NACC2 + NACC2-NTRK2-WT (upper fusion band)	205.596	134.906	51.9391				P(T<=t) one-tail	0.00172808
NACC2 + NACC2-NTRK2-D31N/R45Q (lower NACC2 band)	102.975	32.285					t Critical one-tail	2.01505
NACC2 + NACC2-NTRK2-D31N/R45Q (upper fusion band)	164.283	93.593	34.4951				P(T<=t) two-tail	0.00345615
NACC2 + NACC2-NTRK2-Y86A (lower NACC2 band)	75.727	5.037					t Critical two-tail	2.57058
NACC2 + NACC2-NTRK2--Y86A (upper fusion band)	148.859	78.169	6.44373
background1	71.251
background2	69.177
background3	71.643
	avg = 70.69
fig3B-rep4-WT.tif
NACC2 + NACC2-NTRK2-WT (lower NACC2 band)	126.928	65.718
NACC2 + NACC2-NTRK2-WT (upper fusion band)	142.311	81.101	81.0323
background1	55.647
background2	65.097
background3	62.896
	avg = 61.21

## Sheet: Quantitation Figure 3D P-Trk
Figure 3D panel P-NTRK2	Immunoblot Data for PLoS One submission entitled "Critical Domains for NACC2-NTRK2 Fusion Protein Activation."
	Authors: Wei Yang, April N. Meyer, Zian Jiang, Xuan Jiang, and Daniel J. Donoghue, University of California San Diego.
	imageJ mean	col B- avg background	signal/WT signal *100%		P-Trk/Trk * 100%									Average % P-signal vs total	SEM	T-test vs Fusion WT
									Rep 1	Rep 2	Rep 3	Rep 4
Note: For each replicate, single size box used for quantitation								NACC2-NTRK2-WT	99.9983	99.9995	100.009	100		100	n/a	n/a
Note: Also captured background values for each size box								NACC2-NTRK2-KD	1.81345	17.3677	-5.06376	-1.108		3.25	4.91	1.10981e-06	****
								NACC2-NTRK2-D31N/R45Q	23.2641	60.4487	60.2464	31.5566		43.88	9.66	0.00113997	**
								NACC2-NTRK2-Y86A	23.3863	76.3159	66.4826	25.6262		47.95	13.69	0.00895436	**
								NACC2-NTRK2-ΔBTB	31.1873	70.6892	51.5122	37.715		47.48	8.73	0.000981892	***
fig3D-rep1-P-Trk.tif									IMAGE J RESULTS						t-Test: Two-Sample Assuming Equal Variances
															NACC2-NTRK2-WT (Variable 1) vs NACC2-NTRK2-KD
NACC2-NTRK2-WT	142.478	114.318	99.9983		99.9983				1	18180	142.478	12.333	214.333			Variable 1	Variable 2
NACC2-NTRK2-KD	30.578	2.418	2.11512		1.81345				2	18180	30.578	0.667	68		Mean	100.002	3.25235
NACC2-NTRK2-D31N/R45Q	77.292	49.132	42.9776		23.2641				3	18180	77.292	9.333	175		Variance	2.68121e-05	96.4949
NACC2-NTRK2-Y86A	67.144	38.984	34.1008		23.3863				4	18180	67.144	12	164		Observations	4	4
NACC2-NTRK2-ΔBTB	131.391	103.231	90.3		31.1873				5	18180	131.391	30.333	209.667		Pooled Variance	48.2474
									6	18180	26.688	0	111.667		Hypothesized Mean Difference	0
background1	26.688								7	18180	28.816	3	89.667		df	6
background2	28.816								8	18180	28.977	3.333	65.667		t Stat	19.6982
background3	28.977								9	11940	71.64	9.667	150		P(T<=t) one-tail	5.54905e-07
	avg = 28.16								10	11940	78.497	9.667	183.333		t Critical one-tail	1.94318
									11	11940	106.569	13.333	207.667		P(T<=t) two-tail	1.10981e-06
									12	11940	90.525	16.667	201.667		t Critical two-tail	2.44691
fig3D-rep1-Trk.tif									13	11940	149.769	27.333	213.667
									14	11940	30.631	5.667	77.333		t-Test: Two-Sample Assuming Equal Variances
NACC2-NTRK2-WT	71.64	41.22	100						15	11940	29.946	1	98		NACC2-NTRK2-WT (Variable 1) vs NACC2-NTRK2-D31N/R45Q
NACC2-NTRK2-KD	78.497	48.077	116.635						16	11940	30.675	7.333	68			Variable 1	Variable 2
NACC2-NTRK2-D31N/R45Q	106.569	76.149	184.738												Mean	100.002	43.879
NACC2-NTRK2-Y86A	90.525	60.105	145.815												Variance	2.68121e-05	373.088
NACC2-NTRK2-ΔBTB	149.769	119.349	289.541												Observations	4	4
															Pooled Variance	186.544
background1	30.631														Hypothesized Mean Difference	0
background2	29.946														df	6
background3	30.675														t Stat	5.81118
	avg = 30.42														P(T<=t) one-tail	0.000569983
															t Critical one-tail	1.94318
															P(T<=t) two-tail	0.00113997
															t Critical two-tail	2.44691
fig3D-rep2-P-Trk.tif
									IMAGE J RESULTS						t-Test: Two-Sample Assuming Equal Variances
NACC2-NTRK2-WT	188.966	149.496	99.9973		99.9995				1	13824	188.966	62.333	215.333		NACC2-NTRK2-WT (Variable 1) vs NACC2-NTRK2-Y86A
NACC2-NTRK2-KD	54.235	14.765	9.87625		17.3677				2	13824	54.235	9.667	206			Variable 1	Variable 2
NACC2-NTRK2-D31N/R45Q	103.597	64.127	42.8943		60.4487				3	13824	103.597	21.667	201.333		Mean	100.002	47.9528
NACC2-NTRK2-Y86A	135.772	96.302	64.4161		76.3159				4	13824	135.772	22.333	215		Variance	2.68121e-05	749.937
NACC2-NTRK2-ΔBTB	187.838	148.368	99.2428		70.6892				5	13824	187.838	83.333	212.667		Observations	4	4
									6	13824	38.876	5.333	77		Pooled Variance	374.969
background1	38.876								7	13824	37.646	0	97		Hypothesized Mean Difference	0
background2	37.646								8	13824	41.899	9	96.333		df	6
background3	41.899								9	14454	131.768	35	202.667		t Stat	3.80128
	avg = 39.47								10	14454	91.504	18.667	205		P(T<=t) one-tail	0.00447718
									11	14454	104.661	18.333	203.667		t Critical one-tail	1.94318
									12	14454	117.214	16	207.667		P(T<=t) two-tail	0.00895436
fig3D-rep2-Trk.tif									13	14454	169.477	47.333	212		t Critical two-tail	2.44691
									14	14454	45.733	0	94.667
NACC2-NTRK2-WT	131.768	93.348	99.9979						15	14454	37.748	0	104.667		t-Test: Two-Sample Assuming Equal Variances
NACC2-NTRK2-KD	91.504	53.084	56.8656						16	14454	38.052	0	96.667		NACC2-NTRK2-WT (Variable 1) vs NACC2-NTRK2-ΔBTB
NACC2-NTRK2-D31N/R45Q	104.661	66.241	70.9598													Variable 1	Variable 2
NACC2-NTRK2-Y86A	117.214	78.794	84.4071												Mean	100.002	47.7759
NACC2-NTRK2-ΔBTB	169.477	131.057	140.393												Variance	2.68121e-05	305.128
															Observations	4	4
background1	35.153														Pooled Variance	152.564
background2	39.241														Hypothesized Mean Difference	0
background3	40.858														df	6
	avg = 38.42														t Stat	5.97963
															P(T<=t) one-tail	0.000490946
															t Critical one-tail	1.94318
															P(T<=t) two-tail	0.000981892
fig3D-rep3-P-Trk.tif															t Critical two-tail	2.44691
									IMAGE J RESULTS
NACC2-NTRK2-WT	172.794	127.624	100.003		100.009				1	12627	172.794	47.333	214
NACC2-NTRK2-KD	38.218	-6.952	-5.44742		-5.06376				2	12627	38.218	9.333	79.333
NACC2-NTRK2-D31N/R45Q	102.227	57.057	44.7085		60.2464				3	12627	102.227	17.333	184
NACC2-NTRK2-Y86A	121.385	76.215	59.7203		66.4826				4	12627	121.385	32.333	195.333
NACC2-NTRK2-ΔBTB	169.776	124.606	97.6383		51.5122				5	12627	169.776	54.333	211
									6	12627	35.817	8.667	73
background1	35.817								7	12627	39.316	10.333	96
background2	39.316								8	12627	60.372	23.333	94.333
background3	60.372								9	10692	108.006	38.667	172.333
	avg = 45.17								10	10692	112.778	32.667	178.333
									11	10692	91.78	26.667	155.667
									12	10692	101.609	23.667	168.333
fig3D-rep3-Trk.tif									13	10692	164.36	51	203.667
									14	10692	47.088	14	80.333
NACC2-NTRK2-WT	108.006	62.926	99.9936						15	10692	41.922	17.667	74
NACC2-NTRK2-KD	112.778	67.698	107.577						16	10692	46.225	21	74
NACC2-NTRK2-D31N/R45Q	91.78	46.7	74.2094
NACC2-NTRK2-Y86A	101.609	56.529	89.8284
NACC2-NTRK2-ΔBTB	164.36	119.28	189.544
background1	47.088
background2	41.922
background3	46.225
	avg = 45.08
fig3D-rep4-P-Trk.tif									IMAGE J RESULTS
									1	14256	184.092	33.667	217.667
NACC2-NTRK2-WT	184.092	143.672	100		100				2	14256	38.121	3.667	130
NACC2-NTRK2-KD	38.121	-2.299	-1.60017		-1.108				3	14256	95.949	21	176.667
NACC2-NTRK2-D31N/R45Q	95.949	55.529	38.6498		31.5566				4	14256	66.653	4.667	141.667
NACC2-NTRK2-Y86A	66.653	26.233	18.259		25.6262				5	14256	114.879	26.667	182
NACC2-NTRK2-ΔBTB	114.879	74.459	51.8257		37.715				6	14256	35.903	0.667	73.333
									7	14256	44.072	10.667	129.333
background1	35.903								8	14256	41.288	0	87.333
background2	44.072								9	10530	114.289	37.667	187.333
background3	41.288								10	10530	138.244	34.333	207.333
	avg = 40.42								11	10530	126.411	48	181.333
									12	10530	98.785	6.333	171
									13	10530	134.466	46.333	191.667
fig3D-rep4-Trk.tif									14	10530	57.735	12	107.333
									15	10530	62.673	0	98
NACC2-NTRK2-WT	114.289	53.929	100						16	10530	60.671	30	144.333
NACC2-NTRK2-KD	138.244	77.884	144.42
NACC2-NTRK2-D31N/R45Q	126.411	66.051	122.478
NACC2-NTRK2-Y86A	98.785	38.425	71.2511
NACC2-NTRK2-ΔBTB	134.466	74.106	137.414
background1	57.735
background2	62.673
background3	60.671
	avg = 60.36

## Sheet: Quantitation Figure 3D P-MAPK
Figure 3D panel P-MAPK	Immunoblot Data for PLoS One submission entitled "Critical Domains for NACC2-NTRK2 Fusion Protein Activation."
	Authors: Wei Yang, April N. Meyer, Zian Jiang, Xuan Jiang, and Daniel J. Donoghue, University of California San Diego.
	imageJ mean	col B- avg background	signal/WT signal *100%		P-MAPK/MAPK * 100%								Average % P-signal vs total	SEM	T-Test
									Rep 1	Rep 2	Rep 3
Note: For each replicate, single size box used for quantitation								NACC2-NTRK2-WT	99.9956	99.992	99.9977		100
Note: Also captured 3 background values for each size box								NACC2-NTRK2-KD	15.9228	13.5941	27.581		19.03	4.3	****
								NACC2-NTRK2-D31N/R45Q	86.4912	48.5807	77.3144		70.8	11.4	ns
Note: for MAPK, box included both MAPK bands								NACC2-NTRK2-Y86A	109.021	40.0538	82.7294		77.27	20.1	ns
								NACC2-NTRK2-ΔBTB	106.09	38.3591	88.8605		77.77	20.3	ns
									t-Test: Two-Sample Assuming Equal Variances
fig3D-rep1-P-MAPK.tif									NACC2-NTRK2-WT (Variable 1) VS NACC2-NTRK2-KD
										Variable 1	Variable 2
NACC2-NTRK2-WT	157.207	129.657	99.9977		99.9956				Mean	99.9951	19.0326
NACC2-NTRK2-KD	48.518	20.968	16.1715		15.9228				Variance	8.31128e-06	56.1615
NACC2-NTRK2-D31N/R45Q	154.873	127.323	98.1976		86.4912				Observations	3	3
NACC2-NTRK2-Y86A	169.162	141.612	109.218		109.021				Pooled Variance	28.0807
NACC2-NTRK2-ΔBTB	159.786	132.236	101.987		106.09				Hypothesized Mean Difference	0
									df	4
background1	24.338								t Stat	18.7122
background2	33.198								P(T<=t) one-tail	2.40102e-05
background3	25.127								t Critical one-tail	2.13185
	avg = 27.55								P(T<=t) two-tail	4.80205e-05
									t Critical two-tail	2.77645
fig3D-rep1-MAPK.tif									t-Test: Two-Sample Assuming Equal Variances
									NACC2-NTRK2-WT (Variable 1) VS NACC2-NTRK2-D31N/R45Q
NACC2-NTRK2-WT	123.732	96.472	100.002							Variable 1	Variable 2
NACC2-NTRK2-KD	125.237	97.977	101.562						Mean	99.9951	70.7954
NACC2-NTRK2-D31N/R45Q	136.787	109.527	113.535						Variance	8.31128e-06	391.175
NACC2-NTRK2-Y86A	123.904	96.644	100.18						Observations	3	3
NACC2-NTRK2-ΔBTB	119.999	92.739	96.1325						Pooled Variance	195.587
									Hypothesized Mean Difference	0
background1	26.23								df	4
background2	26.782								t Stat	2.55713
background3	28.777								P(T<=t) one-tail	0.0314144
	avg = 27.26								t Critical one-tail	2.13185
									P(T<=t) two-tail	0.0628287
									t Critical two-tail	2.77645
fig3D-rep2-P-MAPK.tif									t-Test: Two-Sample Assuming Equal Variances
									NACC2-NTRK2-WT (Variable 1) VS NACC2-NTRK2-Y86A
NACC2-NTRK2-WT	183.07	124.23	100		99.992					Variable 1	Variable 2
NACC2-NTRK2-KD	81.491	22.651	18.2331		13.5941				Mean	99.9951	77.2682
NACC2-NTRK2-D31N/R45Q	145.251	86.411	69.5573		48.5807				Variance	8.31128e-06	1211.5
NACC2-NTRK2-Y86A	133.134	74.294	59.8036		40.0538				Observations	3	3
NACC2-NTRK2-ΔBTB	112.464	53.624	43.1651		38.3591				Pooled Variance	605.749
									Hypothesized Mean Difference	0
background1	82.347								df	4
background2	46.076								t Stat	1.13094
background3	48.019								P(T<=t) one-tail	0.160646
	avg = 58.81								t Critical one-tail	2.13185
									P(T<=t) two-tail	0.321293
									t Critical two-tail	2.77645
fig3D-rep2-MAPK.tif
									t-Test: Two-Sample Assuming Equal Variances
NACC2-NTRK2-WT	88.114	49.864	100.008						NACC2-NTRK2-WT (Variable 1) VS NACC2-NTRK2-ΔBTB
NACC2-NTRK2-KD	105.125	66.875	134.126							Variable 1	Variable 2
NACC2-NTRK2-D31N/R45Q	109.639	71.389	143.179						Mean	99.9951	77.7698
NACC2-NTRK2-Y86A	112.695	74.445	149.308						Variance	8.31128e-06	1239.12
NACC2-NTRK2-ΔBTB	94.357	56.107	112.529						Observations	3	3
									Pooled Variance	619.558
background1	36.262								Hypothesized Mean Difference	0
background2	37.373								df	4
background3	41.112								t Stat	1.09359
	avg = 38.25								P(T<=t) one-tail	0.167788
									t Critical one-tail	2.13185
									P(T<=t) two-tail	0.335577
									t Critical two-tail	2.77645
fig3D-rep3-P-MAPK.tif
NACC2-NTRK2-WT	135.314	107.214	100.004		99.9977
NACC2-NTRK2-KD	53.453	25.353	23.648		27.581
NACC2-NTRK2-D31N/R45Q	106.805	78.705	73.412		77.3144
NACC2-NTRK2-Y86A	123.444	95.344	88.932		82.7294
NACC2-NTRK2-ΔBTB	138.505	110.405	102.98		88.8605
background1	25.583
background2	26.686
background3	32.039
	avg = 28.10
fig3D-rep3-MAPK.tif
NACC2-NTRK2-WT	89.303	49.513	100.006
NACC2-NTRK2-KD	82.24	42.45	85.7403
NACC2-NTRK2-D31N/R45Q	86.801	47.011	94.9525
NACC2-NTRK2-Y86A	93.012	53.222	107.497
NACC2-NTRK2-ΔBTB	97.167	57.377	115.89
background1	38.523
background2	35.794
background3	45.05
	avg = 39.79

## Sheet: Quantitation Figure 3D P-PLCg1
Figure 3D panel P-PLCg1	Immunoblot Data for PLoS One submission entitled "Critical Domains for NACC2-NTRK2 Fusion Protein Activation."
	Authors: Wei Yang, April N. Meyer, Zian Jiang, Xuan Jiang, and Daniel J. Donoghue, University of California San Diego.
	imageJ mean	col B- avg background	signal/WT signal *100%		P-PLCg/PLCg * 100%								Average % P-signal vs total	SEM	T-Test
									Rep 1	Rep 2	Rep 3
Note: For each replicate, single size box used for quantitation								NACC2-NTRK2-WT	100.002	100.014	100.002		100
Note: Also captured 3 background values for each size box								NACC2-NTRK2-KD	-0.487529	-4.26243	-0.769396		-5.52	1.2	****
								NACC2-NTRK2-D31N/R45Q	22.3399	3.4508	10.5512		36.34	5.5	****
								NACC2-NTRK2-Y86A	38.4458	19.0652	3.43793		20.32	10.1	**
								NACC2-NTRK2-ΔBTB	23.6998	33.3637	14.5056		23.86	5.4	***
									t-Test: Two-Sample Assuming Equal Variances						t-Test: Two-Sample Assuming Equal Variances
fig3D-rep1-P-PLCg1.tif									NACC2-NTRK2-WT (Variable 1) VS NACC2-NTRK2-KD						NACC2-NTRK2-WT (Variable 1) VS NACC2-NTRK2-D31N/R45Q
										Variable 1	Variable 2					Variable 1	Variable 2
NACC2-NTRK2-WT	162.747	161.907	99.9981		100.002				Mean	100.006	-1.83979				Mean	100.006	12.1139
NACC2-NTRK2-KD	0.01	-0.83	-0.51263		-0.487529				Variance	4.90884e-05	4.42178				Variance	4.90884e-05	91.0309
NACC2-NTRK2-D31N/R45Q	39.881	39.041	24.1128		22.3399				Observations	3	3				Observations	3	3
NACC2-NTRK2-Y86A	68.435	67.595	41.7485		38.4458				Pooled Variance	2.21092					Pooled Variance	45.5155
NACC2-NTRK2-ΔBTB	39.118	38.278	23.6415		23.6998				Hypothesized Mean Difference	0					Hypothesized Mean Difference	0
									df	4					df	4
background1	2.464								t Stat	83.8885					t Stat	15.9557
background2	0.033								P(T<=t) one-tail	6.05202e-08					P(T<=t) one-tail	4.50995e-05
background3	0.028								t Critical one-tail	2.13185					t Critical one-tail	2.13185
	avg = 0.84								P(T<=t) two-tail	1.2104e-07					P(T<=t) two-tail	9.0199e-05
									t Critical two-tail	2.77645					t Critical two-tail	2.77645
fig3D-rep1-PLCg1.tif									t-Test: Two-Sample Assuming Equal Variances						t-Test: Two-Sample Assuming Equal Variances
									NACC2-NTRK2-WT (Variable 1) VS NACC2-NTRK2-Y86A						NACC2-NTRK2-WT (Variable 1) VS NACC2-NTRK2-ΔBTB
NACC2-NTRK2-WT	174.775	127.715	99.9961							Variable 1	Variable 2					Variable 1	Variable 2
NACC2-NTRK2-KD	181.356	134.296	105.149						Mean	100.006	20.3163				Mean	100.006	23.8564
NACC2-NTRK2-D31N/R45Q	184.916	137.856	107.936						Variance	4.90884e-05	307.561				Variance	4.90884e-05	88.9247
NACC2-NTRK2-Y86A	185.752	138.692	108.591						Observations	3	3				Observations	3	3
NACC2-NTRK2-ΔBTB	174.466	127.406	99.7541						Pooled Variance	153.78					Pooled Variance	44.4624
									Hypothesized Mean Difference	0					Hypothesized Mean Difference	0
background1	47.729								df	4					df	4
background2	49.44								t Stat	7.8704					t Stat	13.9867
background3	44.002								P(T<=t) one-tail	0.000704338					P(T<=t) one-tail	7.57875e-05
	avg = 47.06								t Critical one-tail	2.13185					t Critical one-tail	2.13185
									P(T<=t) two-tail	0.00140868					P(T<=t) two-tail	0.000151575
									t Critical two-tail	2.77645					t Critical two-tail	2.77645
fig3D-rep2-P-PLCg1.tif
NACC2-NTRK2-WT	98.221	59.551	100.002		100.014
NACC2-NTRK2-KD	33.156	-5.514	-9.25945		-4.26243
NACC2-NTRK2-D31N/R45Q	41.758	3.088	5.18556		3.4508
NACC2-NTRK2-Y86A	55.805	17.135	28.7741		19.0652
NACC2-NTRK2-ΔBTB	83.379	44.709	75.0781		33.3637
background1	41.503
background2	34.068
background3	40.343
	avg = 38.67
fig3D-rep2-PLCg1.tif
NACC2-NTRK2-WT	73.915	40.555	99.9877
NACC2-NTRK2-KD	121.47	88.11	217.234
NACC2-NTRK2-D31N/R45Q	94.31	60.95	150.271
NACC2-NTRK2-Y86A	94.575	61.215	150.925
NACC2-NTRK2-ΔBTB	124.632	91.272	225.03
background1	31.002
background2	28.288
background3	40.789
	avg = 33.36
fig3D-rep3-P-PLCg1.tif
NACC2-NTRK2-WT	121.904	56.804	100.007		100.002
NACC2-NTRK2-KD	64.718	-0.382	-0.672535		-0.769396
NACC2-NTRK2-D31N/R45Q	70.826	5.726	10.081		10.5512
NACC2-NTRK2-Y86A	67.182	2.082	3.66549		3.43793
NACC2-NTRK2-ΔBTB	74.495	9.395	16.5405		14.5056
background1	62.14
background2	63.342
background3	69.814
	avg = 65.10
fig3D-rep3-PLCg1.tif
NACC2-NTRK2-WT	89.303	56.083	100.005
NACC2-NTRK2-KD	82.24	49.02	87.4108
NACC2-NTRK2-D31N/R45Q	86.801	53.581	95.5439
NACC2-NTRK2-Y86A	93.012	59.792	106.619
NACC2-NTRK2-ΔBTB	97.167	63.947	114.028
background1	30.949
background2	33.254
background3	35.45
	avg = 33.22

## Sheet: Quantitation Figure 3D P-STAT3
Figure 3D panel P-STAT	Immunoblot Data for PLoS One submission entitled "Critical Domains for NACC2-NTRK2 Fusion Protein Activation."
	Authors: Wei Yang, April N. Meyer, Zian Jiang, Xuan Jiang, and Daniel J. Donoghue, University of California San Diego.
	imageJ mean	col B- avg background	signal/WT signal *100%		P-STAT /STAT * 100%								Average % P-signal vs total	SEM	T-test
									Rep 1	Rep 2	Rep 3
Note: For each replicate, single size box used for quantitation								NACC2-NTRK2-WT	99.9928	99.9986	100.637		100
Note: Also captured 3 background values for each size box								NACC2-NTRK2-KD	5.59302	14.8602	4.15419		8.2	3.4	****
								NACC2-NTRK2-D31N/R45Q	55.5125	58.2386	52.0128		55.25	1.8	****
								NACC2-NTRK2-Y86A	19.9255	64.636	47.6916		44.08	13	*
								NACC2-NTRK2-ΔBTB	31.3173	56.2373	52.9907		46.85	7.8	**
													t-Test: Two-Sample Assuming Equal Variances				t-Test: Two-Sample Assuming Equal Variances
fig3D-rep1-P-Stat.tif													NACC2-NTRK2-WT (Variable 1) VS NACC2-NTRK2-KD				NACC2-NTRK2-WT (Variable 1) VS NACC2-NTRK2-D31N/R45Q
														Variable 1	Variable 2			Variable 1	Variable 2
NACC2-NTRK2-WT	164.705	105.495	99.9953		99.9928								Mean	100.209	8.20247		Mean	100.209	55.2546
NACC2-NTRK2-KD	63.147	3.937	3.73175		5.59302								Variance	0.137059	33.7616		Variance	0.137059	9.73999
NACC2-NTRK2-D31N/R45Q	90.851	31.641	29.9915		55.5125								Observations	3	3		Observations	3	3
NACC2-NTRK2-Y86A	71.558	12.348	11.7043		19.9255								Pooled Variance	16.9493			Pooled Variance	4.93852
NACC2-NTRK2-ΔBTB	85.838	26.628	25.2398		31.3173								Hypothesized Mean Difference	0			Hypothesized Mean Difference	0
													df	4			df	4
background1	57.676												t Stat	27.371			t Stat	24.7755
background2	58.263												P(T<=t) one-tail	5.29792e-06			P(T<=t) one-tail	7.87637e-06
background3	61.685												t Critical one-tail	2.13185			t Critical one-tail	2.13185
	avg = 59.21												P(T<=t) two-tail	1.05958e-05			P(T<=t) two-tail	1.57527e-05
													t Critical two-tail	2.77645			t Critical two-tail	2.77645
fig3D-rep1-Stat.tif													t-Test: Two-Sample Assuming Equal Variances				t-Test: Two-Sample Assuming Equal Variances
													NACC2-NTRK2-WT (Variable 1) VS NACC2-NTRK2-Y86A				NACC2-NTRK2-WT (Variable 1) VS NACC2-NTRK2-ΔBTB
NACC2-NTRK2-WT	181.893	124.303	100.002											Variable 1	Variable 2			Variable 1	Variable 2
NACC2-NTRK2-KD	140.525	82.935	66.7216										Mean	100.209	44.0844		Mean	100.209	46.8484
NACC2-NTRK2-D31N/R45Q	124.745	67.155	54.0265										Variance	0.137059	509.516		Variance	0.137059	183.547
NACC2-NTRK2-Y86A	130.604	73.014	58.7401										Observations	3	3		Observations	3	3
NACC2-NTRK2-ΔBTB	157.768	100.178	80.5937										Pooled Variance	254.826			Pooled Variance	91.8419
													Hypothesized Mean Difference	0			Hypothesized Mean Difference	0
background1	57.789												df	4			df	4
background2	58.396												t Stat	4.30606			t Stat	6.81945
background3	56.57												P(T<=t) one-tail	0.00629257			P(T<=t) one-tail	0.00120864
	avg = 57.59												t Critical one-tail	2.13185			t Critical one-tail	2.13185
													P(T<=t) two-tail	0.0125851			P(T<=t) two-tail	0.00241728
													t Critical two-tail	2.77645			t Critical two-tail	2.77645
fig3D-rep2-P-Stat.tif
NACC2-NTRK2-WT	155.509	69.279	99.9986		99.9986
NACC2-NTRK2-KD	96.693	10.463	15.1025		14.8602
NACC2-NTRK2-D31N/R45Q	148.323	62.093	89.6262		58.2386
NACC2-NTRK2-Y86A	146.038	59.808	86.3279		64.636
NACC2-NTRK2-ΔBTB	126.263	40.033	57.7844		56.2373
background1	86.062
background2	87.615
background3	85.022
	avg = 86.23
fig3D-rep2-Stat.tif
NACC2-NTRK2-WT	117.41	42.75	100
NACC2-NTRK2-KD	118.107	43.447	101.63
NACC2-NTRK2-D31N/R45Q	140.45	65.79	153.895
NACC2-NTRK2-Y86A	131.757	57.097	133.56
NACC2-NTRK2-ΔBTB	118.586	43.926	102.751
background1	76.486
background2	74.927
background3	72.567
	avg = 74.66
fig3D-rep3-P-Stat.tif
NACC2-NTRK2-WT	166.783	75.413	100.004		100.637
NACC2-NTRK2-KD	94.905	3.535	4.68771		4.15419
NACC2-NTRK2-D31N/R45Q	140.975	49.605	65.7804		52.0128
NACC2-NTRK2-Y86A	126.287	34.917	46.3029		47.6916
NACC2-NTRK2-ΔBTB	143.444	52.074	69.0545		52.9907
background1	87.793
background2	89.13
background3	97.181
	avg = 91.37
fig3D-rep3-Stat.tif
NACC2-NTRK2-WT	120.98	47.4	99.3711
NACC2-NTRK2-KD	127.406	53.826	112.843
NACC2-NTRK2-D31N/R45Q	133.906	60.326	126.47
NACC2-NTRK2-Y86A	119.891	46.311	97.0881
NACC2-NTRK2-ΔBTB	135.74	62.16	130.314
background1	71.491
background2	73.701
background3	75.541
	avg = 73.58

[truncated: 9 more sheets: Quantitation Figure 4C P-Trk, Quantitation Figure 4C P-MAPK, Quantitation Figure 4C P-PLCg1, Quantitation Figure 4C P-STAT, Quantitation Figure 5C P-Trk, Quantitation Figure 5C P-MAPK, Quantitation Figure 5C P-PLCg1, Quantitation Figure 5C P-STAT, Quantitation Figure 5F CHX]
